# Supplementary material for: Flexible motor sequence generation during stereotyped escape responses
Source: eLife. 2020 Jun 5;9:e56942. doi: 10.7554/eLife.56942 (PMC7338056; doi:10.7554/eLife.56942)
Supplement: Figure 1—source data 1. [file elife-56942-fig1-data1.zip]

Archive with 2 entries (2 files):
- Figure 1-source data for Figure 1C and supplement 1A-B.xlsx
- Figure 1-source data for Figure 1D.xlsx
