# Supplementary material for: Flexible motor sequence generation during stereotyped escape responses
Source: eLife. 2020 Jun 5;9:e56942. doi: 10.7554/eLife.56942 (PMC7338056; doi:10.7554/eLife.56942)
Supplement: Figure 2—source data 1. [file elife-56942-fig2-data1.zip]

Archive with 7 entries (7 files):
- Figure 2-source data for Figure 2-figure supplement 1D.xlsx
- Figure 2-source data for Figure 2-figure supplement 1E.xlsx
- Figure 2-source data for Figure 2-figure supplement 1F.xlsx
- Figure 2-source data for Figure 2-figure supplement 1G.xlsx
- Figure 2-source data for Figure 2-figure supplement 1H-I.xlsx
- Figure 2-source data for Figure 2D.xlsx
- Figure 2-source data for Figure 2E-F.xlsx
