# Supplementary material for: Flexible motor sequence generation during stereotyped escape responses
Source: eLife. 2020 Jun 5;9:e56942. doi: 10.7554/eLife.56942 (PMC7338056; doi:10.7554/eLife.56942)
Supplement: Figure 3—source data 1. [file elife-56942-fig3-data1.zip]

Archive with 1 entries (1 files):
- Figure 3-source data for Figure 3D.xlsx
