# Supplementary material for: Flexible motor sequence generation during stereotyped escape responses
Source: eLife. 2020 Jun 5;9:e56942. doi: 10.7554/eLife.56942 (PMC7338056; doi:10.7554/eLife.56942)
Supplement: Figure 4—source data 1. [file elife-56942-fig4-data1.zip]

Archive with 6 entries (6 files):
- Figure 4-source data for Figure 4-figure supplement 1B.xlsx
- Figure 4-source data for Figure 4-figure supplement 2B.xlsx
- Figure 4-source data for Figure 4A.xlsx
- Figure 4-source data for Figure 4B.xlsx
- Figure 4-source data for Figure 4E and supplement 2A.xlsx
- Figure 4-source data for r2 compare in Figure 4A-B.xlsx
