# Supplementary material for: Flexible motor sequence generation during stereotyped escape responses
Source: eLife. 2020 Jun 5;9:e56942. doi: 10.7554/eLife.56942 (PMC7338056; doi:10.7554/eLife.56942)
Supplement: Figure 5—source data 1. [file elife-56942-fig5-data1.zip]

Archive with 4 entries (4 files):
- Figure 5-source data for Figure 5-figure supplement 1B.xlsx
- Figure 5-source data for Figure 5B.xlsx
- Figure 5-source data for Figure 5C.xlsx
- Figure 5-source data for Figure 5F.xlsx
